# Supplementary material for: NSD1-916aa encoded by CircNSD1 contributes to AKI-to-CKD transition through inducing ferroptosis in tubular epithelial cells
Source: JCI Insight. 2025 Jul 15;10(16):e189130. doi: 10.1172/jci.insight.189130 (PMC12406731; doi:10.1172/jci.insight.189130)
Supplement: Supporting data values [file jciinsight-10-189130-s259.xls]

## Sheet: Figure1c
WT	2D	7D	14D	6W
1.54524	16.0537	11.9255	5.00603	2.49321
3.81875	36.6049	11.6563	14.1093	5.85292
1.21618	29.9938	15.1264	10.2204	6.30162
2.0744	22.7545	1.96405	4.56659	5.79309
5.78379	18.8058	4.77599	2.35292	7.64778
1.35645	15.2161	7.61787	2.14353	3.78883
6.17269	17.4298			4.1777
4.52739	26.105

## Sheet: Figure1D
GRF(ml/[min*100g BW])
Control	I/R-2D	I/R-7D	I/R-14D	I/R-6W
CT	2D	7D	14D	6W
0.923846	0	0	0.526608	0.612015
0.937518	0.17235	0.3816	0.461338	0.63304
0.927822	0	0.2295	0.413105	0.615893
0.765992	0.0210876	0.0253766	0.598543	0.627389
1.1811	0.0210876	0	0.584173	0.593839
0.874813	0.1586	0	0.465871	0.629963

## Sheet: Figure2B
Circ-RNA.1581 (mmu_circ_0000124/hsa_circ_0016654)							Circ-RNA.2067 (mmu_circ_0001170/hsa_circ_0070611)
WT	2D	7D	14D	6W			WT	2D	7D	14D	6W
1.5722	1.64465	0.0273518	0.0992892	0.0187467			1.26262	2.28377	0.0237064	0.0995399	0.0156947
0.651926	0.715875	0.0558531	0.12309	0.0697231			0.732763	1.62048	0.0434777	0.156737	0.0677525
1.69676	0.0920002	0.156342	0.271266	0.056047			1.77328	0.514563	0.223976	0.376682	0.0391843
0.550106	1.39743	0.0302437	0.0840727	0.0458409			0.818707	0.0221956	0.0056069	0.0191889	0.0310647
1.2726	1.66184	0.0188118	0.431604	0.162982			0.963541	1.66027	0.030637	0.180669	0.0520636
0.511491	0.017613	0.0429196	0.30838	0.23452			0.629125	1.74281	0.111988	0.25997	0.155116
1.3782		0.126112	0.236151	0.114053			0.908412	0.000324705		0.0475773	0.101631
0.366728			0.0760336	0.0784426			0.911566				0.0665886
Circ-RNA.584(Circ-NSD1) (mmu_circ_0000465/hsa_circ_0075158)							Circ-RNA.3209 (mmu_circ_0001691)
WT	2D	7D	14D	6W			WT	2D	7D	14D	6W
0.873241	8.60069	0.0235922	0.129359	0.0407926			1.34026	1.30813	0.105295	0.197169	0.0992704
0.650424	2.36929	0.0742972	0.127578	0.0810217			0.616643	0.627422	0.0935906	0.242744	0.244432
0.773489	0.831883	0.145033	0.254273	0.050396			1.77462	0.185888	0.253931	0.382229	0.0926226
0.806335	10.4068	0.024594	0.0886615	0.0431185			0.638389	1.21631	0.0913474	0.373067	0.0721682
0.492929	2.39405	0.000592643	0.0542006	0.219829			1.22477	1.26796	0.109008	0.60605	0.338566
1.49428	2.09864	0.0455771	0.268772	0.324087			0.492265	0.0699519	0.14534	0.394339	0.589477
0.648174		0.129808	0.215305	0.14808			1.33562		0.184604	0.373067	0.21353
			0.104709	0.108401			0.577346			0.344484	0.17284
Circ-RNA.3453(mmu_circ_0001822/hsa_circ_0077164)							Circ-RNA.2149 (mmu_circ_0001143/hsa_circ_0004780)
WT	2D	7D	14D	6W			WT	2D	7D	14D	6W
0.604845	0.731859	0.456801	0.275407	0.556571			1.89718	3.52801	0.0138772	0.0892414	0.0431007
0.699618	0.781674	0.401825	0.552727	1.10929			0.325078	1.27355	0.0278507	0.0908013	0.0342882
0.989409	0.448954	0.749832	0.752435	0.199525			2.17175	0.628009	0.0886249	0.147507	0.0648772
1.16041	0.371038	0.400435	1.9995	0.384123			0.414331	0.0588773	0.0106268	0.0222332	0.0318813
1.0243	0.714318	0.179822	1.31007	0.870332			0.94859	2.48605	0.00340969	0.241293	0.130205
1.11314	0.122397	0.423267	0.744652	0.852421			0.367001	1.612	0.0153977	0.164238	0.0973184
0.942548		0.487894	0.552727				1.32763		0.056675	0.0269954	0.0613776
1.47902			1.63539				0.587987
Circ-RNA.3242(mmu_circ_0001705/hsa_circ_0000896)
WT	2D	7D	14D	6W				Circ-NSD1	Circ.2067	Circ.1581	Circ.3242	Circ.2149
0.317286	3.54026	0.0158855	0.151129	0.0190886				1.32502	0.323314	0.0640796	0.0701219	0.031929
0.638986	2.12705	0.0512557	0.126644	0.0774203				0.549431	0.187636	0.047729	0.0445327	0.0146903
2.17175	0.749425	0.256825	0.35573	0.0580668				1.42999	0.454077	0.0567596	0.119992	0.0422768
0.762525	0.0473286	0.0116289	0.031992	0.0364953				0.463618	0.209643	0.05917	0.0470719	0.0152084
1.50405	1.77628	0.00120969	0.378629	0.105029				1.07252	0.246731	0.0361718	0.0799925	0.0291777
0.546713	1.90377	0.0325512	0.287943	0.218978				1.16152	0.161098	0.0475638	0.0351827	0.0117273
1.50405	0.00536895	0.144973	0.264962	0.127968					0.232614		0.0770004	0.0318185
0.770494			0.0419221	0.0774203					0.233421		0.0424236	0.0137541

## Sheet: Figure2F
	RF1		RF2
	Rnase R-	Rnase R+	Rnase R-	Rnase R+
	44.6645	3.19777	0.0504924	0.040543
	28.3353	5.44574	0.0501592	0.0947032
	38.5758	3.72652	0.0550175	0.0738368
		7.04564	0.0571338	0.0794383

## Sheet: Figure2G
Quantification of FISH
CT	H/R-48h
0.1	0.0086
0.12	0.012
0.31	0.0069
0.145	0.004

## Sheet: Figure2H
	Circ-NSD1
	NC	after-AKI
	1.10333	0.678116
	0.835777	0.821182
	0.775471	0.679829
	1.23354	0.725814
	1.05412	0.415072
	1.04555	0.736672
	0.952202	0.721213

## Sheet: Figure3B
	Circ-NSD1			Quantification of FISH			Quantification of IF
	EV-H/R-48	OE-H/R-48		EV-H/R-48	OE-H/R-48		EV-H/R-48	OE-H/R-48
	1.74212	544.201		0.0081	0.46		3.059	0.42
	0.831589	788.981		0.0096	0.28		5.98	0.05
	1.42158	781.989		0.0056	0.33		1.384	0.12
	0.793073			0.0082	0.43		1.34	0.15

## Sheet: Figure3D
	tnf-a		CCL2		IL-6		TGF-β1		COL-1		α-SMA
	EV-H/R-48	OE-H/R-48	EV-H/R-48	OE-H/R-48	EV-H/R-48	OE-H/R-48	EV-H/R-48	OE-H/R-48	EV-H/R-48	OE-H/R-48	EV-H/R-48	OE-H/R-48
	0.900339	0.641479	1.25917	0.924868	1.55968	0.577903	0.94337	0.506355	0.526033	0.266649	0.885976	0.443014
	0.943474	0.597589	1.25442	0.727768	1.34776	0.653919	1.42109	0.400906	1.29965	0.418007	1.36998	0.304912
	1.14631	0.635226	1.27527	0.872353	2.01759	0.609017	1.20148	0.46995	0.744601	0.365536	0.573268	0.454269
	1.16293	0.55715	2.12604		2.50848	0.66409			1.44163	0.178669	1.18924

## Sheet: Figure3G
	GRF(ml/[min*100g BW])
	EV-I/R-14D	OE-I/R-14D
	0.3	0.747
	0.41059	0.613
	0.37081	0.656
	0.45	0.643871
	0.38	0.594748
	0.434642	0.569603

## Sheet: Figure3H
	H&E		PAS
	EV-I/R-14D	OE-I/R-14D	EV-I/R-14D	OE-I/R-14D
	4	2	6	2
	6	1.5	4	2
	4	2	5	1.5
	6	2	4	2
	4	3	6	2
	5	3	6	2

[truncated: 19 more sheets: Figure3I, Figure3J, Figure4B, Figure4C, Figure4D, Figure5B, Figure5D, Figure5E, Figure5F, Figure5G, Figure5H, Figure6C, Figure7E, Supplement Figure1B, Supplement Figure1C, Supplement Figure1D, Supplement Figure1E, Supplement Figure1G, Supplement Figure1I]
